# Supplementary material for: Metabolic profiling and antioxidant activity of fenugreek seeds cultivars ‘Giza 2’ and ‘Giza 30’ compared to other geographically-related seeds
Source: Food Chem X. 2024 Sep 7;24:101819. doi: 10.1016/j.fochx.2024.101819 (PMC11426063; doi:10.1016/j.fochx.2024.101819)
Supplement: Supplementary file 1 — Supplementary material 1Table S1. Phenolic compounds characterized in the seeds of the Egyptian cultivars of Fenugreek ‘Giza 2’ and ‘Giza 30’., Table S2. Non-phenolic compounds characterized in the seeds of the Egyptian cultivars of Fenugreek ‘Giza 2’ and ‘Giza 30’., Figure S1: Pattern of fragmentation of a) hydroxybenzoic acid hexoside I, b) p-coumaric acid hexoside, c) succinyladenosine. [file mmc1.xlsx]

## Sheet: Table S1
	Table S1. Phenolic compounds characterized in the seeds of the Egyptian cultivars of Fenugreek ‘Giza 2’ and ‘Giza 30’.
	RT (min)	Experimental m/za [M-H]-	Theoretical mass (M)	Molecular formula	Score	Error (ppm)	Error (mDa)	Main fragments	DBE	UV (nm)	Proposed compound	Subclass	Species	Family	Reference	Area Giza 2	Area Giza 30
	7.332	169.014	170.022	C7H6O5	91.87	1.67	0.028	125.025	5	N.D.	Gallic acid*	Hydroxybenzoic acid	Trigonella foenum-graecum	Fabaceae	Reaxys DB	64982.8	89095.1
	8.815	299.078	300.085	C13H16O8	98.67	0.46	0.14	137.0242, 93.0346	6	N.D.	Hydroxybenzoic acid hexoside I	Hydroxybenzoic acid	Cicer arietinum	Fabaceae	Mekky et al 2015	1.42993e+06	1.21742e+06
	10.764	431.12	432.129	C18H24O12	98.95	-1.13	-0.49	299.0742, 137.0244, 93.0346	7	249	Hydroxybenzoic acid hexoside pentoside	Hydroxybenzoic acid	Cicer arietinum	Fabaceae	Mekky et al 2015	1.11946e+07	1.08565e+07
	11.399	461.131	462.137	C19H26O13	98.29	-1.44	-0.66	329.0875, 167.0349, 153.0384,152.0113, 109.0287, 108.0218	7	255, 293	Vanillic acid hexoside pentoside	Hydroxybenzoic acid	Cicer arietinum	Fabaceae	Mekky et al 2015	5.78944e+06	5.59613e+06
	11.526	153.019	154.027	C7H6O4	98.17	1.28	0.2	N.D.	5	N.D.	3,4-Dihydroxybenzoic acid* (protocatechuic acid)	Hydroxybenzoic acid	Trigonella	Fabaceae	Reaxys DB	111415	130420
	12.902	325.093	326.1	C15H18O8	99.62	0.75	0.24	163.0407, 119.0504, 101.0251	7	278	p-Coumaric acid hexoside I	Hydroxycinnamic acid	Trigonella	Fabaceae	Reaxys DB	521942	524997
	13.614	771.199	772.206	C33H40O21	95.91	-0.08	-0.07	609.1455, 447.0925, 446.0842, 285.0401	14	267, 324	Luteolin tri-O-hexoside I	Flavone	Launaea nudicaulis	Asteraceae	KNDB	183109	222126
	13.717	325.093	326.1	C15H18O8	93.86	-1.88	-0.61	N.D.	7	N.D.	p-Coumaric acid hexoside II	Hydroxycinnamic acid	Trigonella	Fabaceae	Reaxys DB	100337	83285
	14.358	299.078	300.085	C13H16O8	98.95	-1.25	-0.38	137.0241, 93.0347	6	N.D.	Hydroxybenzoic acid hexoside II	Hydroxybenzoic acid	Cicer arietinum	Fabaceae	Mekky et al 2015	1.23648e+06	1.32661e+06
	14.826	325.093	326.1	C15H18O8	97.22	-1.45	-0.47	N.D.	7	N.D.	p-Coumaric acid hexoside III	Hydroxycinnamic acid	Trigonella	Fabaceae	Reaxys DB	146110	169003
	15.08	137.024	138.032	C7H6O3	86.37	0.67	0.09	N.D.	5	N.D.	p-Hydroxybenzoic acid*	Hydroxybenzoic acid	Trigonella	Fabaceae	Reaxys DB	63033	76814.5
	15.553	325.093	326.1	C15H18O8	95.49	0.15	0.05	N.D.	7	N.D.	p-Coumaric acid hexoside IV	Hydroxycinnamic acid	Trigonella	Fabaceae	Reaxys DB	197585	104375
	15.611	609.146	610.153	C27H30O16	87.6	-0.76	-0.46	591.1338, 549.1121, 531.1127, 519.1139, 501.1020, 489.1031, 429.0828, 411.0713, 369.0609, 339.0499, 239.0552	13	270, 320	Luteolin di-C-hexoside I	Flavone	Sophora spp.	Fabaceae	KNDB	390661	639471
	15.798	771.199	772.206	C33H40O21	91.48	0.03	0.03	N.D.	14	268, 322	Luteolin tri-O-hexoside II	Flavone	Launaea nudicaulis	Asteraceae	KNDB	37963.1	54007.3
	15.802	325.093	326.1	C15H18O8	99.96	-0.15	-0.05	163.0395, 145.0297, 119.0503	7	N.D.	p-Coumaric acid hexoside V	Hydroxycinnamic acid	Trigonella	Fabaceae	Reaxys DB	1.15222e+06	1.22249e+06
	15.922	771.199	772.206	C33H40O21	99.2	-0.54	-0.42	446.0857, 133.0319	14	269, 327	Luteolin tri-O-hexoside III	Flavone	Launaea nudicaulis	Asteraceae	KNDB	52735.5	76226.1
	15.984	725.193	726.201	C32H38O19	97.84	-0.01	0	635.1610, 605.1500, 503.1191, 473.103, 383.0765, 353.0661, 147.0439	14	269, 325	Apigenin O hexoside C pentoside hexoside I	Flavone	Ceratonia siliqua	Fabaceae	KNDB	569392	555574
	16.085	609.147	610.153	C27H30O16	98.34	-0.94	-0.57	591.1339, 549.1128, 531.1120, 519.1122, 501.1011, 489.1020, 429.0812, 411.0709, 369.0601, 339.0503	13	267, 330	Luteolin di-C-hexoside II	Flavone	Sophora spp.	Fabaceae	KNDB	274421	422256
	16.191	609.147	610.153	C27H30O16	99.43	-0.81	-0.49	591.1362, 549.1137, 531.1129, 519.1136, 501.1029, 489.1036, 429.0826, 411.0725, 369.0612, 339.0493, 241.0016	13	N.D.	Luteolin di-C-hexoside III	Flavone	Sophora spp.	Fabaceae	KNDB	627838	546390
	16.326	725.193	726.201	C32H38O19	97.7	-0.03	-0.03	605.1512, 503.1198, 473.1089, 383.0772, 353.0667, 135.0089	14	269, 325	Apigenin O hexoside C pentoside hexoside II	Flavone	Ceratonia siliqua	Fabaceae	KNDB	494428	394114		I have revised and found a 162 Da in fragments and checked again in Reaxys and KnapSack
	16.639	593.152	594.159	C27H30O15	97.6	-0.97	-0.58	503.1190, 473.1088, 383.0771, 353.0665, 117.0330	13	N.D.	Apigenin di-C-hexoside I	Flavone	Trigonella foenum-graecum	Fabaceae	KNDB	1.84545e+06	2.35227e+06
	16.639	167.036	168.043	C8H8O4	99.23	1.5	0.25	N.D.	5	235, 288	Vanillic acid*	Hydroxybenzoic acid	Trigonella	Fabaceae	Reaxys DB	468827	313253
	16.756	481.099	482.106	C21H22O13	95.58	0.04	0.02	463.0892, 301.0337, 300.0253, 283.0248, 255.0302, 193.0136, 178.9981, 151.0027	11	N.D.	Quercetin O-hexoside in hydrated form	Flavonol	Trigonella	Fabaceae	Reaxys DB	184230	0
	16.95	593.153	594.159	C27H30O15	97.23	-1.82	-1.08	503.1191, 473.1088, 383.0772, 353.0665, 117.0342	13	268, 335	Apigenin di-C-hexoside II	Flavone	Trigonella foenum-graecum	Fabaceae	KNDB	1.66781e+07	1.5811e+07
	17.136	593.153	594.159	C27H30O15	92.99	-3.18	-1.87	503.1194, 473.1092, 383.0774, 353.0668, 117.0344	13	270, 336	Apigenin di-C-hexoside III	Flavone	Trigonella foenum-graecum	Fabaceae	KNDB	4.09699e+07	4.55433e+07
	17.633	593.152	594.159	C27H30O15	99.4	-0.48	-0.28	503.1198, 473.1096, 383.0778, 353.0673, 117.0349	13	269, 337	Apigenin di-C-hexoside IV	Flavone	Trigonella foenum-graecum	Fabaceae	KNDB	4.16709e+07	3.2555e+07
	17.861	725.192	726.201	C32H38O19	91.19	2.03	1.47	635.1606, 545.1275, 443.0976, 383.0774, 353.0661, 135.0089	14	269, 335	Apigenin O hexoside C pentoside hexoside III	Flavone	Ceratonia siliqua	Fabaceae	KNDB	184688	146172		I have revised and found a 162 Da in fragments and checked again in Reaxys and KnapSack
	17.944	563.141	564.148	C26H28O14	97.17	-1.3	0.73	545.1287, 503.1194, 473.1085, 443.0978, 383.0771, 353.0662, 117.0341	13	N.D.	Apigenin C-pentoside C-hexoside I	Flavone	Trigonella foenum-graecum	Fabaceae	KNDB	3.61744e+06	3.30005e+06
	18.421	563.142	564.148	C26H28O14	97.9	-1.65	-0.93	545.1295, 503.1193, 473.1090, 443.0982, 383.0776, 353.0669, 117.0344	13	270, 335	Apigenin C-pentoside C-hexoside II	Flavone	Trigonella foenum-graecum	Fabaceae	KNDB	3.35975e+07	3.55472e+07
	18.483	449.11	450.117	C21H22O11	98.49	-1.23	-0.49	359.0738, 329.0666, 137.0240, 117.0344	11	N.D.	Eriodictyol C-hexoside	Flavanone	Tectaria subtriphylla	Tectariaceae	KNDB	134756	110133
	18.865	563.142	564.148	C26H28O14	97.31	-1.86	-1.05	545.1291, 503.1190, 473.1087, 443.0980, 383.0773, 353.0666, 117.0346	13	N.D.	Apigenin C-pentoside C-hexoside III	Flavone	Trigonella foenum-graecum	Fabaceae	KNDB	2.70496e+07	2.82092e+07
	19.176	563.141	564.148	C26H28O14	99.21	-0.83	-0.47	545.1297, 503.1193, 473.1087, 443.0980, 383.0772, 353.0666, 117.0341	13	271, 335	Apigenin C-pentoside C-hexoside IV	Flavone	Trigonella foenum-graecum	Fabaceae	KNDB	1.7524e+07	1.65066e+07
	19.46	563.141	564.148	C26H28O14	99.73	-0.51	-0.29	545.1285, 503.1181, 473.1081, 443.0977, 383.0767, 353.0661, 117.0343	13	269, 334	Apigenin C-pentoside C-hexoside V	Flavone	Trigonella foenum-graecum	Fabaceae	KNDB	5.17827e+06	5.11748e+06
	19.843	577.157	578.164	C27H30O14	98.32	-1.16	-0.67	559.1454, 503.1190, 473.1081, 383.0769, 353.0663, 117.0338	13	N.D.	Apigenin C-deoxyhexoside C-hexoside I	Flavone	Trigonella foenum-graecum	Fabaceae	KNDB	1.25166e+07	9.79332e+06
	19.887	433.114	434.121	C21H22O10	96.3	0.4	0.17	N.D.	11	N.D.	Naringenin O-hexoside I	Flavanone	Trigonella	Fabaceae	Reaxys DB	134756	110133
	20.034	563.141	564.148	C26H28O14	97.69	0.15	0.08	545.1289, 503.1186, 473.1087, 443.0982, 383.0770, 353.0663, 117.0342	13	270, 334	Apigenin C-pentoside C-hexoside VI	Flavone	Trigonella foenum-graecum	Fabaceae	KNDB	3.0759e+06	2.21099e+06
	20.158	433.113	434.121	C21H22O10	99.04	1.15	0.5	271.0604, 151.0031, 119.0501	11	N.D.	Naringenin O-hexoside II	Flavanone	Trigonella	Fabaceae	Reaxys DB	209176	244178
	20.382	533.13	534.135	C25H26O13	99.43	-0.13	-0.07	N.D.	13	272, 320	Apigenin di-C-pentoside I	Flavone	Sesamum indicum	Pedaliaceae	Mekky et al 2019	2.62501e+06	0
	20.566	533.13	534.135	C25H26O13	99.53	-0.71	-0.38	503.1190, 473.1088, 383.0771, 353.0664, 117.0330	13	271, 319	Apigenin di-C-pentoside II	Flavone	Sesamum indicum	Pedaliaceae	Mekky et al 2019	3.95197e+06	4.05808e+06
	20.566	163.04	164.047	C9H8O3	98.94	1.17	0.19	N.D.		N.D.	p-Coumaric acid*	Hydroxycinnamic acid	Trigonella	Fabaceae	Reaxys DB	265103	0
	20.69	577.156	578.164	C27H30O14	99.28	0.42	0.24	559.1447, 503.1195, 473.1080, 383.0760, 353.0659, 117.0344	13	N.D.	Apigenin C-deoxyhexoside C-hexoside II	Flavone	Trigonella foenum-graecum	Fabaceae	KNDB	957206	1.17328e+06
	20.931	577.157	578.164	C27H30O14	98.59	-0.88	-0.51	559.1457, 473.1092, 383.0772, 353.0667, 117.0345	13	268, 327	Apigenin C-deoxyhexoside C-hexoside III	Flavone	Trigonella foenum-graecum	Fabaceae	KNDB	1.66024e+06	2.15752e+06
	21.219	461.11	462.117	C22H22O11	98.31	-1.19	-0.55	299.0555, 298.0482, 285.0406, 284.0323, 133.0294	12	268, 327	Luteolin methyl ether O-hexoside I	Flavone	Medicago sativa	Fabaceae	KNDB, Reaxys DB	2.66426e+06	2.00007e+06
	21.257	533.131	534.135	C25H26O13	99.32	-0.84	-0.45	515.1193, 473.1084, 443.0984, 383.0765, 353.0666, 117.0330	13	N.D.	Apigenin di-C-pentoside III	Flavone	Sesamum indicum	Pedaliaceae	Mekky et al 2019	1.65474e+06	1.45308e+06
	21.387	447.094	448.101	C21H20O11	97.42	-1.38	-0.62	285.0403, 151.0034, 133.0295, 107.0126	12	267, 334	Luteolin 7-O-β-D-glucopyranoside*	Flavone	Trigonella foenum-graecum	Fabaceae	Reaxys DB	2.13677e+06	2.59682e+06
	21.668	193.051	194.058	C10H10O4	86.68	0.26	0.05	N.D.	6	310	Ferulic acid*	Hydroxycinnamic acid	Trigonella foenum-graecum	Fabaceae	Reaxys DB	0	12251.1
	21.668	461.11	462.117	C22H22O11	98.29	-1.08	-0.5	299.0544, 298.0477, 285.0392, 284.0335	12	N.D.	Luteolin methyl ether O-hexoside II	Flavone	Medicago sativa	Fabaceae	KNDB, Reaxys DB	2.64196e+06	1.42114e+06
	21.831	575.119	576.127	C30H24O12	98.05	0.87	0.5	N.D.	19	N.D.	Procyanidin A2*	Proanthocyanidin	Sesamum indicum	Pedaliaceae	Mekky et al 2021	299397	0
	22.256	577.157	578.164	C27H30O14	98.12	-0.83	-0.48	269.0454, 253.0508, 117.0338	13	N.D.	Apigenin O-deoxyhexoside hexoside	Flavone	Trigonella	Fabaceae	Reaxys DB	969708	773051
	22.944	447.093	448.101	C21H20O11	99.39	-0.21	-0.09	N.D.	12	272, 335	Quercetin 3-O-rhamnopyranoside*	Flavonol	Trigonella foenum-graecum	Fabaceae	KNDB	433947	306379
	22.973	651.267	652.274	C32H44O14	99.05	-0.9	-0.59	505.2065, 343.1545, 325.1445, 299.1649	11	N.D.	7-(10'-Hydroxygeranyl)scopoletin-10 deoxyhexoside hexoside	Coumarin	Coptis trifolia	Ranunculaceae	KNDB	1.94753e+06	1.62598e+06
	24.173	593.131	594.138	C30H26O13	98.7	-1.14	-0.68	447.0929, 285.0396, 133.0294	18	269, 315	Luteolin O-coumaroylhexoside I	Flavone	Barleria prionitis; Salix gilgiana	Acanthaceae/Salicaceae	KNDB	6.42888e+06	5.44355e+06
	24.541	593.13	594.138	C30H26O13	99.37	-0.58	-0.34	N.D.	18	N.D.	Luteolin O-coumaroylhexoside II	Flavone	Barleria prionitis; Salix gilgiana	Acanthaceae/Salicaceae	KNDB	601951	407833
	24.954	593.13	594.138	C30H26O13	97.26	-1.86	-1.1	447.0933, 285.0405, 133.0290	18	270, 316	Luteolin O-coumaroylhexoside III	Flavone	Barleria prionitis; Salix gilgiana	Acanthaceae/Salicaceae	KNDB	1.20511e+07	1.02496e+07
	25.265	593.13	594.138	C30H26O13	85.95	-0.59	-0.35	447.0922, 285.0402, 133.0289, 117.0338	18	265, 315	Luteolin O- coumaroylhexoside IV	Flavone	Barleria prionitis; Salix gilgiana	Acanthaceae/Salicaceae	KNDB	838554	1.25157e+06
	25.58	593.13	594.138	C30H26O13	99.3	-0.39	-0.23	447.0922, 285.0402, 133.0286	18	266, 320	Luteolin O-coumaroylhexoside V	Flavone	Barleria prionitis; Salix gilgiana	Acanthaceae/Salicaceae	KNDB	6.06933e+06	4.4535e+06
	26.512	285.04	286.048	C15H10O6	99.44	-0.05	-0.01	151.0038, 133.0292	11	260, 310	Luetolin*	Flavone	Trigonella foenum-graecum	Fabaceae	KNDB	422490	523384
	26.677	301.036	302.042	C15H10O7	92.58	-2.86	-0.86	N.D.	11	N.D.	Quercetin*	Flavonol	Trigonella foenum-graecum	Fabaceae	Reaxys DB	23143	11232.8
	27.895	285.04	286.048	C15H10O6	99.61	-0.25	-0.07	N.D.	11	N.D.	Kaempferol*	Flavonol	Trigonella foenum-graecum	Fabaceae	KNDB	148751	0
	27.941	269.046	270.053	C15H10O5	99.84	0.05	0.01	151.0035, 117.0346	11	N.D.	Apigenin*	Flavone	Trigonella foenum-graecum	Fabaceae	Reaxys DB	230091	54083.2
	28.339	271.062	272.068	C15H12O5	98.59	-2.08	-0.57	253.0500, 151.0036, 125.0243, 119.0491, 107.0138	10	249	Naringenin*	Flavanone	Trigonella foenum-graecum	Fabaceae	KNDB	546885	176740
	29.71	253.051	254.058	C15H10O4	92.1	-0.09	-0.02	225.0551, 151.0030, 135.0070	11	N.D.	Chrysin	Flavone	Vicia faba	Fabaceae	Abu-Reidah et al 2014	309184	352742
	29.793	255.067	256.074	C15H12O4	98.88	-2.01	-0.05	N.D.	10	N.D.	Pinocembrin	Flavanone	Cicer arietinum	Fabaceae	Mekky et al 2015	1.83909e+06	368077
	29.859	299.056	300.063	C16H12O6	90.13	-0.2	-0.06	N.D.	11	N.D.	Kaempferide*	Flavonol	Cicer arietinum	Fabaceae	Mekky et al 2015	40154.2	11837.5
	29.887	269.046	270.053	C15H10O5	98.49	-1.32	-0.36	171.0433, 149.0965, 143.0499	11	N.D.	Galangin	Flavonol	Trigonella foenum-graecum	Fabaceae	Reaxys DB	1.86439e+06	364942
	aDetected ions were [M-H]-.
	*Identification confirmed by comparison with standards.
	KNDBa, KNApSAcK Core System database. Isomers are described by letters I, II, etc. N.D., not detected signal, below 5 mAU or masked by compound with higher signal.
	Peak area: Lowest value							Highest value
	References
		Abu-Reidah, I. M., M.del.M.Contreras, Arráez-Román, D., Fernández-Gutiérrez, A., & Segura-Carretero, A. (2014). UHPLC-ESI-QTOF-MS-based metabolic profiling of Vicia faba L. (Fabaceae) seeds as a key strategy for characterization in foodomics. Electrophoresis, 35 (11), 1571-1581.
		Mekky, R.H.; del Mar Contreras, M.; El-Gindi, M.R.; Abdel-Monem, A.R.; Abdel-Sattar, E.; Segura-Carretero, A. Profiling of phenolic and other compounds from Egyptian cultivars of chickpea (Cicer arietinum L.) and antioxidant activity: a comparative study. RSC Advances 2015, 5, 17751-17767.
		Mekky, R.H.; Abdel-Sattar, E.; Segura-Carretero, A.; Contreras, M.d.M. Phenolic Compounds from Sesame Cake and Antioxidant Activity: A New Insight for Agri-Food Residues’ Significance for Sustainable Development. Foods 2019, 8, 432.
		Mekky, R.H.; Abdel-Sattar, E.; Segura-Carretero, A.; Contreras, M.d.M. Metabolic Profiling of the Oil of Sesame of the Egyptian Cultivar ‘Giza 32’ Employing LC-MS and Tandem MS-Based Untargeted Method. Foods 2021, 10, 298.

## Sheet: Table S2
	Table S2. Non-phenolic compounds characterized in the seeds of the Egyptian cultivars of Fenugreek ‘Giza 2’ and ‘Giza 30’.
	RT (min)	Experimental m/za [M-H]-	Theoretical mass (M)	Molecular formula	Score	Error (ppm)	Error (mDa)	Main fragments	DBE	UV (nm)	Proposed compound	Subclass	Species	Family	Reference	Area Giza 2	Area Giza 30
	2.59	173.105	174.112	C6H14N4O2	98.84	-1.64	-0.29	156.0773, 131.0825, 112.0866	2	N.D.	Arginine	Amino acid	Trigonella foenum-graecum	Fabaceae	Reaxys DB	187185	116698
	2.654	195.051	196.058	C6H12O7	99.24	-0.61	-0.12	177.04	1	N.D.	Gluconic/galactonic acid I	Organic acid	Trigonella foenum-graecum	Fabaceae	Reaxys DB	356058	355712
	2.774	191.057	192.063	C7H12O6	80.85	0.15	0.03	N.D.	2	N.D.	Quinic acid	Organic acid	Trigonella	Fabaceae	Reaxys DB	28051.2	17761.3
	2.776	195.051	196.058	C6H12O7	99.2	0.25	0.05	165.04	1	N.D.	Gluconic/galactonic acid II	Organic acid	Trigonella foenum-graecum	Fabaceae	Reaxys DB	71159.9	73394.9
	2.893	665.215	666.222	C24H42O21	99.72	-0.51	-0.34	503.1614, 341.1088, 179.0561	4	N.D.	Stachyose I	Sugar	Trigonella foenum-graecum	Fabaceae	Reaxys DB	432067	363317
	2.963	665.215	666.222	C24H42O21	99.72	0	0	341.1056, 179.0553	4	N.D.	Stachyose II	Sugar	Trigonella foenum-graecum	Fabaceae	Reaxys DB	429617	308882
	3.027	146.082	147.09	C6H13NO3	99.89	-0.61	-0.09	127.0393, 83.0504	2	N.D.	4-hydroxyisoleucine I	Amino acid	Trigonella foenum-graecum	Fabaceae	Reaxys DB	3.21586e+06	2.67761e+06
	3.027	133.014	134.022	C4H6O5	98.81	-0.72	-0.16	115.004	2	N.D.	Malic acid I	Organic acid	Cicer arietinum	Fabaceae	Mekky et al 2015	1.51699e+06	1.72857e+06
	3.211	191.02	192.027	C6H8O7	98.98	-2.2	-0.42	173.0092, 111.0092	3	N.D.	Citric acid I	Organic acid	Cicer arietinum	Fabaceae	Mekky et al 2015	2.14406e+07	2.44053e+07
	3.213	87.0091	88.0164	C3H4O3	86.83	-4.22	-0.37	N.D.	2	N.D.	Pyruvic acid I	Organic acid	Trigonella foenum-graecum	Fabaceae	KNDB	4.0423e+06	4.47789e+06
	3.4	133.014	134.022	C4H6O5	99.55	-1.68	-0.23	115.004	2	N.D.	Malic acid II	Organic acid	Cicer arietinum	Fabaceae	Mekky et al 2015	939677	935651
	3.647	665.215	666.222	C24H42O21	98.07	-0.45	-0.3	503.1595, 341.1097, 179.0531	4	N.D.	Stachyose III	Sugar	Trigonella foenum-graecum	Fabaceae	Reaxys DB	2.48737e+06	2.39196e+06
	3.711	146.083	147.09	C6H13NO3	99.59	-1.61	-0.24	127.0421, 83.0502	2	N.D.	4-hydroxyisoleucine II	Amino acid	Trigonella foenum-graecum	Fabaceae	Reaxys DB	8.46918e+06	7.8007e+06
	3.897	87.0092	88.0164	C3H4O3	98.41	-5	-0.45	N.D.	2	N.D.	Pyruvic acid II	Organic acid	Trigonella foenum-graecum	Fabaceae	KNDB	5.84792e+06	5.85936e+06
	3.957	191.02	192.027	C6H8O7	99.75	-0.78	-0.15	173.0089, 111.0087	3	N.D.	Citric acid II	Organic acid	Cicer arietinum	Fabaceae	Mekky et al 2015	1.09516e+07	1.38183e+07
	4.082	191.02	192.027	C6H8O7	99.93	0.21	0.04	173.0088, 111.0088	3	N.D.	Citric acid III	Organic acid	Cicer arietinum	Fabaceae	Mekky et al 2015	1.57745e+07	1.56728e+07
	5.016	129.019	130.027	C5H6O4	99.74	-0.13	-0.02	85.0298	3	N.D.	Itaconic acid	Organic acid	Cicer arietinum	Fabaceae	Mekky et al 2015	1.38058e+06	1.09357e+06
	5.265	130.087	131.095	C6H13NO2	98.62	0.08	0.01	112.986	1	N.D.	Leucine/Isoleucine I	Amino acid	Trigonella foenum-graecum	Fabaceae	Reaxys DB	804590	734080
	5.514	117.019	118.027	C4H6O4	98.69	1.73	0.2	73.0297	2	N.D.	Succinic acid	Organic acid	Cicer arietinum	Fabaceae	Mekky et al 2015	945695	1.05013e+06
	5.7	180.066	181.075	C9H11NO3	99.1	1.3	0.24	N.D.	5	263	Tyrosine*	Amino acid	Trigonella foenum-graecum	Fabaceae	Reaxys DB	193023	198441
	5.762	243.062	244.07	C9H12N2O6	99.28	1.08	0.026	111.0201, 110.0248, 83.0147, 82.0297	5	230, 263	Uridine	Nucleoside	Cicer arietinum	Fabaceae	Mekky et al 2015	1.06762e+06	907155
	5.949	130.087	131.095	C6H13NO2	99.39	-0.8	-0.11	112.986	1	N.D.	Leucine/Isoleucine II	Amino acid	Trigonella foenum-graecum	Fabaceae	Reaxys DB	1.07822e+06	1.08088e+06
	6.287	611.145	612.152	C20H32N6O12S2	97.9	-0.91	-0.56	306.0768, 288.0664, 254.0782, 179.0465, 128.0354	8	N.D.	Oxidized glutathione (Glutathione disulfide)	Peptide	Sesamum indicum, Linum usitatissimum	Pedaliaceae/ Linaceae	Mekky et al 2019, 2022	2.61018e+06	1.6633e+06
	8.104	282.084	283.092	C10H13N5O5	96.15	0.66	0.19	N.D.	7	N.D.	Guanosine	Nucleoside	Cicer arietinum	Fabaceae	Mekky et al 2015	361689	309626
	9.122	164.072	165.079	C9H11NO2	99.53	-0.37	-0.06	147.0441, 103.0554	5	254	Phenylalanine*	Amino acid	Cicer arietinum	Fabaceae	Mekky et al 2015	1.7752e+06	1.48025e+06
	10.416	309.109	310.116	C14H18N2O6	98.1	-0.63	-0.19	180.0667, 163.0401, 141.0668, 128.0354, 119.0501	7	263	Gamma-glutamyl-tyrosine	Peptide	Cicer arietinum	Fabaceae	Mekky et al 2015	520917	453359
	10.64	218.103	219.111	C9H17NO5	98.38	-0.35	-0.08	146.082	2	N.D.	Pantothenic acid I	Organic acid	Cicer arietinum	Fabaceae	Mekky et al 2015	832056	797600
	11.464	380.156	381.163	C15H27NO10	83.17	-0.17	-0.06	218.1037, 146.0824	3	N.D.	Pantothenic acid hexose	Organic acid	Cicer arietinum	Fabaceae	Mekky et al 2015	132112	77068.2
	11.581	382.1	383.108	C14H17N5O8	98.28	-1.99	-0.06	266.0896, 250.580, 206.0679,162.0785, 134.0475, 115.0041	9	230, 265	Succinyladenosine	Nucleoside	Cicer arietinum	Fabaceae	Mekky et al 2015	1.20456e+07	1.14108e+07
	12.448	136.04	137.048	C7H7NO2	97.83	1.9	0.15	91.073	5	N.D.	Trigonelline I	Alkaloid	Trigonella foenum-graecum	Fabaceae	KNDB	1.55001e+06	1.52085e+06
	12.66	152.035	153.043	C7H7NO3	98.8	0.05	0.01	107.034	5	N.D.	3-Hydroxyanthranilic acid I	Amino acid	Brassica oleracea	Cruciferae	KnBD	1.43595e+07	1.438e+07
	12.971	152.036	153.043	C7H7NO3	99.6	-1.6	-0.25	108.0405, 107.0337	5	N.D.	3-Hydroxyanthranilic acid II	Amino acid	Brassica oleracea	Cruciferae	KnBD	2.50656e+06	2.42842e+06
	12.984	203.083	204.091	C11H12N2O2	99.12	-1.87	-0.38	142.0663, 116.0506	7	278	Tryptophan*	Amino acid	Cicer arietinum	Fabaceae	Mekky et al 2015	2.63093e+06	2.45886e+06
	15.147	293.115	294.122	C14H18N2O5	99.22	-1.42	-0.42	164.0716, 147.0448, 128.0351, 103.0552	7	261	Gamma-glutamyl-phenylalanine	Peptide	Cicer arietinum	Fabaceae	Mekky et al 2015	429943	380840
	16.278	387.166	388.173	C18H28O9	99.17	0.36	0.14	225.1139, 207.1017, 163.1126	5	N.D.	Tuberonic acid hexoside I	Jasmonate	Cicer arietinum	Fabaceae	Mekky et al 2015	1.11678e+06	944990
	16.763	387.166	388.173	C18H28O9	99.1	-0.87	-0.34	225.1097, 163.1125	5	N.D.	Tuberonic acid hexoside II	Jasmonate	Cicer arietinum	Fabaceae	Mekky et al 2015	464339	643670
	17.022	389.182	390.189	C18H30O9	96.89	-0.54	-0.21	209.1178, 165.1275, 147.1177	4	N.D.	Dihydrotuberonic acid hexoside I	Jasmonate	Cicer arietinum	Fabaceae	Mekky et al 2015	363325	468477
	17.26	519.208	520.216	C23H36O13	97.19	-0.42	-0.02	387.1646, 225.1082, 207.1027, 163.1121	6	N.D.	Tuberonic acid hexoside pentoside	Jasmonate	Cicer arietinum	Fabaceae	Mekky et al 2015	267332	0
	17.385	387.166	388.173	C18H28O9	99.25	-0.87	-0.35	207.1022, 163.1123	5	N.D.	Tuberonic acid hexoside III	Jasmonate	Cicer arietinum	Fabaceae	Mekky et al 2015	2.66846e+06	4.34935e+06
	17.864	281.139	282.147	C15H22O5	99.77	0.4	0.11	171.1178, 151.0752	5	N.D.	Dihydrophaseic acid	Terpenoid (sesquiterpenoid)	Cicer arietinum	Fabaceae	Mekky et al 2015	91965.9	111682
	17.926	389.182	390.189	C18H30O9	96.97	-0.16	-0.06	227.125	4	N.D.	Dihydro tuberonic acid hexoside II	Jasmonate	Cicer arietinum	Fabaceae	Mekky et al 2015	213489	230021
	20.809	136.041	137.048	C7H7NO2	99.47	-1.78	-0.24	92.0509	5	N.D.	Trigonelline II	Alkaloid	Trigonella foenum-graecum	Fabaceae	KNDB	903619	709153
	22.293	1081.54	1082.55	C51H86O24	97.79	0.55	0.6	N.D.	9	N.D.	Trigoneoside XVIIa/b I	Saponin	Trigonella foenum-graecum	Fabaceae	Pang et al 2012	106168	98989.3
	22.471	1081.54	1082.55	C51H86O24	84.95	-1.1	-1.19	919.4878, 773.4247	9	N.D.	Trigoneoside XVIIa/b II	Saponin	Trigonella foenum-graecum	Fabaceae	Pang et al 2012	103611	103619
	22.757	187.097	188.105	C9H16O24	83.79	0.88	0.17	N.D.	2	N.D.	Azelaic acid I	Organic acid	Cicer arietinum	Fabaceae	Mekky et al 2015	0	30834
	23.035	903.461	904.468	C44H72O19	96.96	-1.09	-0.99	771.4156, 609.3621, 447.3089	9	N.D.	26-O-β-d-Glucopyranosyl-3β,22ξ,26-trihydroxy-(25R)-5α-furostan-6-one-3-O-α-l-arabinopyranosyl-(1→6)-β-d-glucopyranoside	Saponin	Smilax scobinicaulis	Liliaceae	Reaxys DB	1.06112e+06	990530
	23.068	1081.54	1082.55	C51H86O24	99.59	-0.04	-0.06	N.D.	9	N.D.	Trigoneoside XVIIa/b III	Saponin	Trigonella foenum-graecum	Fabaceae	Pang et al 2012	952075	481956
	23.159	905.476	906.484	C44H74O19	95.45	-1.28	-1.16	773.4325, 611.3794, 449.3259	8	N.D.	Trigoneoside XIb I	Saponin	Trigonella foenum-graecum	Fabaceae	Murakami et al 2000	6.54953e+06	5.241e+06
	23.167	1081.54	1082.55	C51H86O24	98.7	-0.56	-0.61	773.431	9	N.D.	Trigoneoside XVIIa/b IV	Saponin	Trigonella foenum-graecum	Fabaceae	Pang et al 2012	252713	702234
	23.286	1065.55	1066.56	C51H86O23	94.48	0.93	0.99	919.4887, 773.4318, 611.3788, 449.3225	9	N.D.	Trigofoenoside C	Saponin	Trigonella foenum-graecum	Fabaceae	Gupta et al 1986	1.41912e+06	1.40177e+06
	23.408	905.475	906.484	C44H74O19	98.82	0.6	0.55	773.4321, 611.3791, 449.3260	8	N.D.	Trigoneoside XIb II	Saponin	Trigonella foenum-graecum	Fabaceae	Murakami et al 2000	4.04917e+06	4.21188e+06
	23.425	919.492	920.498	C45H76O19	99.05	-1.02	-0.94	773.4318, 611.3785, 449.3263	8	N.D.	Trigoneoside Xa/b I	Saponin	Trigonella foenum-graecum	Fabaceae	Murakami et al 2000	5.44333e+06	0
	23.626	919.491	920.498	C45H76O19	99.19	-0.23	-0.22	773.4326, 611.3794, 449.3263	8	N.D.	Trigoneoside Xa/b II	Saponin	Trigonella foenum-graecum	Fabaceae	Murakami et al 2000	8.83636e+06	1.50649e+07
	24.02	1489.67	1490.68	C67H110O36	87.07	-0.62	-0.92	1357.6253, 1063.5314, 901.4794, 755.4171	11	N.D.	Trigoneoside VIIb	Saponin	Trigonella foenum-graecum	Fabaceae	Pang et al 2012	549117	474896
	24.028	187.098	188.105	C9H16O4	96.86	1.46	0.27	125.097	2	N.D.	Azelaic acid II	Organic acid	Cicer arietinum	Fabaceae	Mekky et al 2015	148718	351091
	24.234	1225.59	1226.59	C57H94O28	92.33	-1.36	-1.66	1063.5314, 901.4792, 755.4200, 593.3702	11	N.D.	Trigoneoside XIIIa	Saponin	Trigonella foenum-graecum	Fabaceae	Murakami et al 2000	1.89073e+06	1.55914e+06
	24.42	887.465	888.473	C44H72O18	96.64	-1.41	-1.25	755.4215, 593.3690, 431.3153	9	N.D.	Trigoneoside VIII	Saponin	Trigonella foenum-graecum	Fabaceae	Shang et al 2001	3.02396e+06	2.03446e+06
	24.431	1063.54	1064.54	C51H84O23	96.91	-1.89	-2.01	901.4803, 755.4218, 593.3695, 431.3165	10	N.D.	Trigoneoside IVa	Saponin	Trigonella foenum-graecum	Fabaceae	Pang et al 2012	9.08249e+06	6.27164e+06
	24.478	1045.52	1046.53	C51H82O22	99.05	-0.92	-0.97	899.4637, 753.4045, 573.3459, 429.0813	11	N.D.	Trigoneoside XIV	Saponin	Trigonella foenum-graecum	Fabaceae	Pang et al 2012	699667	638602
	24.541	1047.54	1048.55	C51H84O22	97.45	-1.61	-1.69	901.4791, 755.4211, 593.3686, 431.3174	10	N.D.	Protodioscin	Saponin	Trigonella foenum-graecum	Fabaceae	Pang et al 2012	1.25008e+07	1.48639e+07
	24.863	901.481	902.488	C45H74O18	97.04	-0.82	-0.74	755.4219, 593.3696, 431.3160	9	N.D.	Trigoneoside XIIa/b	Saponin	Trigonella foenum-graecum	Fabaceae	Murakami et al 2000	1.15556e+07	1.05881e+07
	aDetected ions were [M-H]-.
	*Identification confirmed by comparison with standards.
	KNDBa, KNApSAcK Core System database. Isomers are described by letters I, II, etc. N.D., not detected signal, below 5 mAU or masked by compound with higher signal.
	Peak area: Lowest value							Highest value
	References
		Gupta, R. K., Jain, D. C., & Thakur, R. S. (1986). Two furostanol saponins from Trigonella foenum-graecum. Phytochemistry, 25 (9), 2205-2207.
		Mekky, R.H.; del Mar Contreras, M.; El-Gindi, M.R.; Abdel-Monem, A.R.; Abdel-Sattar, E.; Segura-Carretero, A. Profiling of phenolic and other compounds from Egyptian cultivars of chickpea (Cicer arietinum L.) and antioxidant activity: a comparative study. RSC Advances 2015, 5, 17751-17767.
		Mekky, R. H., Abdel-Sattar, E., Segura-Carretero, A., & Contreras, M. d. M. (2019). Phenolic Compounds from Sesame Cake and Antioxidant Activity: A New Insight for Agri-Food Residues’ Significance for Sustainable Development. Foods, 8 (10), 432.
		Mekky, R. H., Abdel-Sattar, E., Segura-Carretero, A., & Contreras, M. d. M. (2022). A comparative study on the metabolites profiling of linseed cakes from Egyptian cultivars and antioxidant activity applying mass spectrometry-based analysis and chemometrics. Food Chemistry, 395, 133524.
		Murakami, T., Kishi, A., Matsuda, H., & YOSHIKAWA, M. (2000). Medicianal Foodstuffs. XVII. Fenugreek Seed.(3): Structures of New Furostanol-Type Steroid Saponins, Trigoneosides Xa, Xb, XIb, XIIa, XIIb, and XIIIa, from the Seeds of Egyptian Trigonella foenum-graecum L. Chemical and pharmaceutical bulletin, 48 (7), 994-1000.
		Pang, X., Kang, L., Yu, H., Zhao, Y., Xiong, C., Zhang, J., Shan, J., & Ma, B. (2012). Rapid isolation of new furostanol saponins from fenugreek seeds based on ultra-performance liquid chromatography coupled with a hybrid quadrupole time-of-flight tandem mass spectrometry. J Sep Sci, 35 (12), 1538-1550.
		Shang, M., Cai, S., Kadota, S., & Tezuka, Y. (2001). Structural identification of trigoneoside VIII. ACTA PHARMACEUTICA SINICA, 36 (11), 839-842.
